# Supplementary material for: DHODH inhibition enhances the efficacy of immune checkpoint blockade by increasing cancer cell antigen presentation
Source: eLife. 2024 Jul 8;12:RP87292. doi: 10.7554/eLife.87292 (PMC11230627; doi:10.7554/eLife.87292)
Supplement: Figure 4—source data 2. [file elife-87292-fig4-data2.zip]

Archive with 9 entries (8 files):
- Figure 4 - source data 2/
- Figure 4 - source data 2/Figure 4F uncropped with bands highlighted.jpg
- __MACOSX/Figure 4 - source data 2/._Figure 4F uncropped with bands highlighted.jpg
- Figure 4 - source data 2/Figure 4D original film unedited CDK9.tif
- __MACOSX/Figure 4 - source data 2/._Figure 4D original film unedited CDK9.tif
- Figure 4 - source data 2/Figure 4D original film beta actin.tif
- __MACOSX/Figure 4 - source data 2/._Figure 4D original film beta actin.tif
- Figure 4 - source data 2/Figure 4F original film unedited.tif
- __MACOSX/Figure 4 - source data 2/._Figure 4F original film unedited.tif
